# Supplementary material for: A Putative Receptor for Ferritin in Mollusks: Characterization of the Insulin-like Growth Factor Type 1 Receptor
Source: Int J Mol Sci. 2023 Mar 24;24(7):6175. doi: 10.3390/ijms24076175 (PMC10094261; doi:10.3390/ijms24076175)
Supplement: Supplementary file 1 [file ijms-24-06175-s001.zip]

Archive with 1 entries (1 files):
- ijms-2202723-supplementary.pdf
